# Supplementary material for: Predictive significance of TMRPSS2-ERG fusion in prostate cancer: a meta-analysis
Source: Cancer Cell Int. 2018 Nov 12;18:177. doi: 10.1186/s12935-018-0672-2 (PMC6233278; doi:10.1186/s12935-018-0672-2)
Supplement: Supplementary file 1 — Additional file 1: Table S1. The main characteristics of the included studies. [file 12935_2018_672_MOESM1_ESM.xls]

## Sheet: Sheet1
Supplementary Table 1 The main characteristics of the included studies
Publication year	First author	Reference	Country	Age (years)	PSA (ng/mL)	Tumor volumn (mm)	Cases	Sample types	Methods
2006	Lljin K	[55]	Finland Norway the Netherlands	NM	NM	NM	19 advanced PCa	tissue	PCR
2007	Barry M	[56]	USA Germany Italy	57.1 (35–68)	5.5(3.2–8.7)	NM	80 PCa tissues(32 cases multifocal)	tissue	FISH
2007	Demichells F	[27]	USA	NM	NM	NM	252	tissue	FISH PCR
2007	Hessels D	[57]	the Netherlands	NM	1.1-1,619.0	NM	78PCa, 30N	urinary sediments tissue	PCR
2007	Lapointe J	[44]	USA Canada Sweden	NM	NM	NM	54 primary PCa, 9 Lymph Node metastases	tissue	PCR FISH
2007	Mehra R	[58]	USA	61(43–76)	NM	NM	96 localized PCa	tissue	FISH
2007	Mehra R-1	[59]	USA	NM	NM	NM	93 multifocal PCa(43 patients)	tissue	FISH
2007	Nam RK	[37]	Canada	61.8±7.4(31-75)	7.3±9.6(2.1-64)	NM	165 localized PCa	tissue	PCR
2007	Perner S	[60]	USA	63 (48-76)	18.5(1.0-248)	NM	237localized PCa, 34 hormone naive metastatic PCa, 9 hormone refractory metastatic PCa, 26HGPIN, 15BPH, 38 inflammatory atrophy, 47N	tissue	FISH PCR
2007	Rajput AB	[61]	Canada	62.9	8.52	23.9	101PCa, 5BPH	tissue	FISH PCR
2007	Winnes M	[62]	Sweden	76(53.7-86.2)	NM	NM	50	tissue	PCR
2008	Attard G	[28]	UK Germany USA	70(49-76)	NM	NM	445 PCa	tissue	FISH
2008	Dai MJ	[63]	China	PCa:74±8(60-94)，BPH:69±8(51-83)	NM	NM	32 PCa, 34 BPH	tissue	PCR
2008	FitzGerald LM	[64]	USA	NM	NM	NM	214	tissue	FISH
2008	Furusato B	[65]	USA	NM	NM	NM	45 PCa	tissue	PCR
2008	Han B	[66]	USA	NM	NM	NM	110 localized PCa	tissue	FISH
2008	Hu Y	[29]	USA	NM	NM	NM	122 paied PCa and control	tissue	PCR
2008	Mehra R	[67]	USA	NM	NM	NM	30 localized PCa, 97 non-osseous metastatic PCa	tissue	FISH
2008	Saramki OR	[40]	Fineland USA	NM	NM	NM	150PCa, 76CRPCa	tissue	PCR FISH
2008	Yoshimoto M	[39]	Canada	NM	NM	NM	125	tissue	FISH
2009	Attard G	[68]	UK the Netherlands Canada	NM	NM	NM	89 CRPC (54 chemotherapy-naive patients and 35 docetaxel-treated patients)	circulating tumor cells (CTC) tissue	FISH PCR
2009	Bonaccorsi L	[69]	USA Italy	NM	NM	NM	84 PCa	tissue	PCR FISH
2009	Darnel AD	[50]	Canada	64(43-80）	9.4 (1.8–51.9)	NM	163 CA localized PCa	tissue	FISH
2009	Gopalan A	[43]	USA	NM	NM	NM	521 localized PCa, 40 unmatched metastases including metastases from lymph node, bone, soft tissue, lung, brain and liver	tissue	FISH
2009	Han B	[70]	USA	NM	NM	NM	73N, 59HGPIN, 281 localized PCa, 47 metastatic PCa	tissue	FISH IHC
2009	Han B-1	[71]	USA	NM	NM	NM	69	tissue	FISH
2009	Hofer MD	[46]	Germany	NM	NM	NM	86	tissue	FISH
2009	Mosquera JM	[72]	USA	64(58-70)	5.2(4.0-8.0)	NM	134 (100 cancer and 34 benign) (113CA 21nonCA)	tissue	FISH
2010	Barwick BG	[25]	USA	NM	NM	NM	139 PCa a 455-patient Swedish cohort and a 596-patient Minnesota cohort	tissue	DASL
2010	Boormans JL	[73]	the Netherlands	NM	NM	NM	85	tissue	PCR
2010	Falzarano SM	[74]	USA	59(42–81)	NM	transition zone tumor 200mm2 (25–1140),peripheral zone tumor 28.5(4-350)	transition zone cancer 62/397 (16%) patients. In 46/62 specimens, a secondary tumor was identified in theperipheral zone.	tissue	FISH
2010	Fine SW	[75]	USA	NM	NM	NM	521 localized PCa	tissue	FISH
2010	Karnes RJ	[76]	USA	NM	NM	NM	150 paird PCa and control	tissue	PCR
2010	Lee K	[42]	Korea	NM	NM	NM	254	tissue	FISH
2010	Leinonen KA	[41]	Finland	NM	NM	NM	178	tissue	FISH
2010	Rubio-Briones J	[47]	Spain	66 (49-82)	NM	NM	226 PCa, 15 BPH	tissue	PCR
2010	Shen M	[77]	China	PCa:46-91,BPH:54-86	NM	NM	46 PCa, 44 BPH	urine	PCR
2010	Zhang S	[78]	USA	NM	NM	NM	71 N, 60 HGPIN, 61 PCa	tissue	FISH
2011	Barros-Silva JD	[79]	Portugal	mean72 mediam73(52-87)	36.3 (2.38-12,500)	NM	200	tissue	FISH
2011	Magi-Galluzzi C	[10]	USA Japan	Japanese 67.9 Caucasian 61.5 African-American 59.0	CA: 6.61±4.21(2-29.7）AA: 9.86±8.41(1.1-45） J: 9.91± 10.87(1.1-64）	NM	42 CA, 64 AA, 44 J	tissue	FISH
2011	Minner S	[49]	Germany	NM	NM	NM	2805 453	tissue	FISH IHC
2012	Ding XF	[80]	China	PCa:73.6（36-81）BPH:69.1（58-79）	PCa:29.1(3.0-1000.0),BPH:14.2(2.2-67.0)	PCa:25.1(15-150),BPH:44.7(24-170)	36 PCa, 20 BPH	tissue	FISH
2012	Ja Hee Suh	[81]	Korea	66±6.4(44-85)	mean11.0 mediam 8.7±11.2(1.7-98)	mean 18.6% median 10%±18.3%(1-95%)	303	tissue	IHC
2012	Pettersson A	[25]	USA	65.4±5.9	NM	NM	1180	tissue	IHC
2012	Sabaliauskaite R	[82]	Lithuania	NM	NM	NM	158 PCa, 21 noncancerous, 65 urine sediments from the same group of patients	tissue urine	PCR
2012	Sun WG	[30]	China	66.0±8.4(47-79)	NM	NM	50 PCa, 30 BPH, 10 HGPIN, 10 metastatic PCa	tissue	IHC FISH
2012	Young A	[35]	USA	NM	NM	26(6–71)	301 Pca	urine tissue	TMA IHC
2013	Fernandez-Serra A	[83]	Spain	NM	NM	NM	294 PCa, 20 N	tissue	FISH PCR
2013	Lipplis G	[84]	Sweden	NM	NM	NM	4177 localized PCa	tissue	IHC
2013	Mao YJ	[85]	China	72(56-88)	NM	single foci 2.8-12.16cm3,7.45cm3；multifocal 1.44-10.08cm3，3.8cm3，metastatic foci 0.01-2.16cm3，0.27cm3	24 localized PCa, 18 metastatic PCa	tissue	FISH
2013	Park K	[86]	USA	66 (47–86)	NM	NM	461	tissue	IHC
2013	Pettersson A	[87]	USA	NM	NM	NM	1243 PCa	tissue	IHC
2013	Qu X	[88]	USA	NM	NM	NM	59 primary PCa(59 PCa), 82 CRPC(56 metastatic CRPC,26 xenograft samples from 32 patients)	tissue	FISH PCR
2013	Wang W	[89]	China	72(53-86)	NM	NM	44 PCa, 12 BPH	tissue	FISH
2013	Yoshimoto M	[90]	Canada Brazil	NM	NM	NM	614	tissue	FISH
2014	Dong J	[52]	China	median 75(55-90)	NM	NM	109	tissue	FISH
2014	Grupp K	[91]	Germany	NM	NM	NM	11152	tissue	IHC
2014	Guo Q	[92]	China	PCa:74(44-88)	NM	NM	145 paired PCa and Control, 50 N	tissue	FISH IHC
2014	Leyten GH	[93]	the Netherlands	65(44-86)	7.4(0.4-756)	NM	196 PCa, 247 control	urine	PCR
2014	Mei Qi	[94]	China	NM	NM	NM	224 PCa	tissue	FISH IHC
2014	Sun Yoo	[95]	USA	NM	NM	NM	291PCa 1,221controls	tissue	FISH IHC
2015	Egbers L	[96]	USA	NM	NM	NM	563	tissue	FISH
2015	Graff RE	[97]	USA	NM	NM	NM	239	tissue	IHC
2015	Zhou HS	[26]	China	median 71(62-81)	NM	NM	70 PCa，10 HGPIN，18 BPH	tissue	IHC
2016	Hernandez S	[98]	Spain	NM	NM	NM	80 PCa, 3 N	tissue	PCR FISH IHC
2016	Hui J	[99]	China	median 70(51–82)	NM	NM	174 PCa, 10 N	tissue	IHC PCR
2016	Krstanoski Z	[100]	Slovenia	64 (47–78)	8.7(0.1–110)	NM	148 PCa	tissue	FISH
2016	Kulda V	[31]	Czech	NM	NM	NM	108 PCa	tissue	PCR
2016	Liu PD	[32]	China	NM	NM	NM	40metastatic PCa 20localized 20BPH	tissue	FISH PCR
2016	Penney KL	[101]	USA	NM	NM	NM	487 Pca	tissue	IHC
2016	Tao J	[102]	China	median 77(51-93)	5.0-5000.0	NM	96	tissue	FISH
2016	Wright JL	[103]	USA	NM	NM	NM	346 PCa, 942 control	tissue	FISh
2017	Geybers MS	[104]	USA	NM	NM	NM	1,747 PCa（1542CA 205AA） 1,635 age-matched controls	tissue	FISH
2017	Graff RE	[105]	USA	NM	NM	NM	370 PCa, 2470 control	tissue	IHC
2017	Li YJ	[106]	China	55-88	NM	NM	50 PCa，30 BPH	tissue	IHC
2017	Navaei AH	[107]	USA	NM	NM	NM	79 PCa, 14 atypical, 2 HGPIN, 8 benign	tissue	IHC
Note: PCa, prostate cancer; CRPC, Castration Resistant Prostate Cancer; HGPIN, High Grade Prostate Intraepithelial Neoplasia; BPH, Benign Prostate Hyperplasia; N, Normal; NM, not mentioned; AA, African American; CA, Caucasian American; J, Japanese; IHC, immunohistochemistry; PCR, polymerase chain reaction; FISH, Fluorescence In Situ Hybridization; TMA, transcription mediated amplification; DASL, …

## Sheet: Sheet2
[55] Iljin K, Wolf M, Edgren H, Gupta S, Kilpinen S, Skotheim RI, Peltola M, Smit F, Verhaegh G, Schalken J, Nees M, Kallioniemi O. TMPRSS2 fusions with oncogenic ETS factors in prostate cancer involve unbalanced genomic rearrangements and are associated with HDAC1 and epigenetic reprogramming. Cancer Res. 2006 Nov 1;66(21):10242-6. PubMed PMID: 17079440.
[56] Barry M, Perner S, Demichelis F, Rubin MA. TMPRSS2-ERG fusion heterogeneity in multifocal prostate cancer: clinical and biologic implications. Urology. 2007 Oct;70(4):630-3. PubMed PMID: 17991527; PubMed Central PMCID: PMC3198826.
[57] Hessels D, Smit FP, Verhaegh GW, Witjes JA, Cornel EB, Schalken JA. Detection of TMPRSS2-ERG fusion transcripts and prostate cancer antigen 3 in urinary sediments may improve diagnosis of prostate cancer. Clin Cancer Res. 2007 Sep 1;13(17):5103-8. PubMed PMID: 17785564.
[58] Mehra R, Tomlins SA, Shen R, Nadeem O, Wang L, Wei JT, Pienta KJ, Ghosh D, Rubin MA, Chinnaiyan AM, Shah RB. Comprehensive assessment of TMPRSS2 and ETS family gene aberrations in clinically localized prostate cancer. Mod Pathol. 2007 May;20(5):538-44. Epub 2007 Mar 2. PubMed PMID: 17334343.
[59] Miyagi Y, Sasaki T, Fujinami K, Sano J, Senga Y, Miura T, Kameda Y, Sakuma Y, Nakamura Y, Harada M, Tsuchiya E. ETS family-associated gene fusions in Japanese prostate cancer: analysis of 194 radical prostatectomy samples. Mod Pathol. 2010 Nov;23(11):1492-8. doi: 10.1038/modpathol.2010.149. Epub 2010 Aug 6. PubMed PMID: 20693979.
[60] Perner S, Mosquera JM, Demichelis F, Hofer MD, Paris PL, Simko J, Collins C, Bismar TA, Chinnaiyan AM, De Marzo AM, Rubin MA. TMPRSS2-ERG fusion prostate cancer: an early molecular event associated with invasion. Am J Surg Pathol. 2007 Jun;31(6):882-8. PubMed PMID: 17527075.
[61] Rajput AB, Miller MA, De Luca A, Boyd N, Leung S, Hurtado-Coll A, Fazli L, Jones EC, Palmer JB, Gleave ME, Cox ME, Huntsman DG. Frequency of the TMPRSS2:ERG gene fusion is increased in moderate to poorly differentiated prostate cancers. J Clin Pathol. 2007 Nov;60(11):1238-43. Epub 2007 Jan 26. PubMed PMID: 17259299; PubMed Central PMCID: PMC2095486.
[62] Winnes M, Lissbrant E, Damber JE, Stenman G. Molecular genetic analyses of the TMPRSS2-ERG and TMPRSS2-ETV1 gene fusions in 50 cases of prostate cancer. Oncol Rep. 2007 May;17(5):1033-6. PubMed PMID: 17390040.
[63] Dai MJ, Chen LL, Zheng YB, Chen W, Tao ZH, Weng ZL, Wu XL, Li CD, Chen ZG, Chen XD, Shi SB. Frequency and transcript variant analysis of gene fusions between TMPRSS2 and ETS transcription factor genes in prostate cancer. Natl Med J China, March 11,2008,88(10):669-74
[64] FitzGerald LM, Agalliu I, Johnson K, Miller MA, Kwon EM, Hurtado-Coll A, Fazli L, Rajput AB, Gleave ME, Cox ME, Ostrander EA, Stanford JL, Huntsman DG. Association of TMPRSS2-ERG gene fusion with clinical characteristics and outcomes: results from a population-based study of prostate cancer. BMC Cancer. 2008 Aug 11;8:230. doi: 10.1186/1471-2407-8-230. PubMed PMID: 18694509; PubMed Central PM…
[65] Furusato B, Gao CL, Ravindranath L, Chen Y, Cullen J, McLeod DG, Dobi A, Srivastava S, Petrovics G, Sesterhenn IA. Mapping of TMPRSS2-ERG fusions in the context of multi-focal prostate cancer. Mod Pathol. 2008 Feb;21(2):67-75. Epub 2007 Dec 7. PubMed PMID: 18065961.
[66] Han B, Mehra R, Dhanasekaran SM, Yu J, Menon A, Lonigro RJ, Wang X, Gong Y, Wang L, Shankar S, Laxman B, Shah RB, Varambally S, Palanisamy N, Tomlins SA, Kumar-Sinha C, Chinnaiyan AM. A fluorescence in situ hybridization screen for E26 transformation-specific aberrations: identification of DDX5-ETV4 fusion protein in prostate cancer. Cancer Res. 2008 Sep 15;68(18):7629-37. doi: 10.1158/0008-…
[67] Mehra R, Tomlins SA, Yu J, Cao X, Wang L, Menon A, Rubin MA, Pienta KJ, Shah RB, Chinnaiyan AM. Characterization of TMPRSS2-ETS gene aberrations in androgen-independent metastatic prostate cancer. Cancer Res. 2008 May 15;68(10):3584-90. doi: 10.1158/0008-5472.CAN-07-6154. PubMed PMID: 18483239; PubMed Central PMCID: PMC2677168.
[68] Attard G, Swennenhuis JF, Olmos D, Reid AH, Vickers E, A'Hern R, Levink R, Coumans F, Moreira J, Riisnaes R, Oommen NB, Hawche G, Jameson C, Thompson E, Sipkema R, Carden CP, Parker C, Dearnaley D, Kaye SB, Cooper CS, Molina A, Cox ME, Terstappen LW, de Bono JS. Characterization of ERG, AR and PTEN gene status in circulating tumor cells from patients with castration-resistant prostate cancer…
[69] Bonaccorsi L, Nesi G, Nuti F, Paglierani M, Krausz C, Masieri L, Serni S, Proietti-Pannunzi L, Fang Y, Jhanwar SC, Orlando C, Carini M, Forti G, Baldi E, Luzzatto L. Persistence of expression of the TMPRSS2:ERG fusion gene after pre-surgery androgen ablation may be associated with early prostate specific antigen relapse of prostate cancer: preliminary results. J Endocrinol Invest. 2009 Jul;3…
[70] Han B, Mehra R, Lonigro RJ, Wang L, Suleman K, Menon A, Palanisamy N, Tomlins SA, Chinnaiyan AM, Shah RB. Fluorescence in situ hybridization study shows association of PTEN deletion with ERG rearrangement during prostate cancer progression. Mod Pathol. 2009 Aug;22(8):1083-93. doi: 10.1038/modpathol.2009.69. Epub 2009 May 1. PubMed PMID: 19407851; PubMed Central PMCID: PMC2760294.
[71] Han B, Mehra R, Suleman K, Tomlins SA, Wang L, Singhal N, Linetzky KA, Palanisamy N, Zhou M, Chinnaiyan AM, Shah RB. Characterization of ETS gene aberrations in select histologic variants of prostate carcinoma. Mod Pathol. 2009 Sep;22(9):1176-85. doi: 10.1038/modpathol.2009.79. Epub 2009 May 22. PubMed PMID: 19465903; PubMed Central PMCID: PMC2760291.
[72] Mosquera JM, Mehra R, Regan MM, Perner S, Genega EM, Bueti G, Shah RB, Gaston S, Tomlins SA, Wei JT, Kearney MC, Johnson LA, Tang JM, Chinnaiyan AM, Rubin MA, Sanda MG. Prevalence of TMPRSS2-ERG fusion prostate cancer among men undergoing prostate biopsy in the United States. Clin Cancer Res. 2009 Jul 15;15(14):4706-11. doi: 10.1158/1078-0432.CCR-08-2927. Epub 2009 Jul 7. PubMed PMID: 195841…
[73] Boormans JL, Hermans KG, Made AC, van Leenders GJ, Wildhagen MF, Collette L, Schröder FH, Trapman J, Verhagen PC. Expression of the androgen-regulated fusion gene TMPRSS2-ERG does not predict response to endocrine treatment in hormone-naïve, node-positive prostate cancer. Eur Urol. 2010 May;57(5):830-5. doi: 10.1016/j.eururo.2009.08.013. Epub 2009 Aug 22. PubMed PMID: 19716227.
[74] Falzarano SM, Navas M, Simmerman K, Klein EA, Rubin MA, Zhou M, Magi-Galluzzi C. ERG rearrangement is present in a subset of transition zone prostatic tumors. Mod Pathol. 2010 Nov;23(11):1499-506. doi: 10.1038/modpathol.2010.150. Epub 2010 Aug 6. PubMed PMID: 20693982.
[75] Fine SW, Gopalan A, Leversha MA, Al-Ahmadie HA, Tickoo SK, Zhou Q, Satagopan JM, Scardino PT, Gerald WL, Reuter VE. TMPRSS2-ERG gene fusion is associated with low Gleason scores and not with high-grade morphological features. Mod Pathol. 2010 Oct;23(10):1325-33. doi: 10.1038/modpathol.2010.120. Epub 2010 Jun 18. PubMed PMID: 20562851; PubMed Central PMCID: PMC3413944.
[76] Karnes RJ, Cheville JC, Ida CM, Sebo TJ, Nair AA, Tang H, Munz JM, Kosari F, Vasmatzis G. The ability of biomarkers to predict systemic progression in men with high-risk prostate cancer treated surgically is dependent on ERG status. Cancer Res. 2010 Nov 15;70(22):8994-9002. doi: 10.1158/0008-5472.CAN-10-1358.Epub 2010 Nov 9. PubMed PMID: 21062978.
[77] Shen M, Kong FH, Tao ZH, Dai MJ, Chen W, Wu XL. Quantitative detection of T1E4 mRNA- the isoform of fusion gene TMPRSS2-ERG in urine for the diagnosis of prostate cancer. Chinese Journal of Health Laboratory Technology, Nov2010; 20(11): 2896-9
[78] Zhang S, Pavlovitz B, Tull J, Wang Y, Deng FM, Fuller C. Detection of TMPRSS2 gene deletions and translocations in carcinoma, intraepithelial neoplasia, and normal epithelium of the prostate by direct fluorescence in situ hybridization. Diagn Mol Pathol. 2010 Sep;19(3):151-6. doi: 10.1097/PDM.0b013e3181bb216a. PubMed PMID: 20736744.
[79] Barros-Silva JD, Ribeiro FR, Rodrigues A, Cruz R, Martins AT, Jerónimo C, Henrique R, Teixeira MR. Relative 8q gain predicts disease-specific survival irrespective of the TMPRSS2-ERG fusion status in diagnostic biopsies of prostate cancer. Genes Chromosomes Cancer. 2011 Aug;50(8):662-71. doi: 10.1002/gcc.20888. Epub 2011 May 16. PubMed PMID: 21584900.
[80] Ding XF, Zhou GC, Li HZ. Transmembrane protease serine 2-erythroblast transformation specific fusion gene tested by fluorescence in situ hybddizafion in the early stage of prostate cancer. Chin J Exp Surg 2012.12 29（12）2373-5
[81] Suh JH, Park JW, Lee C, Moon KC. ERG immunohistochemistry and clinicopathologic characteristics in Korean prostate adenocarcinoma patients. Korean J Pathol. 2012 Oct;46(5):423-8. doi: 10.4132/KoreanJPathol.2012.46.5.423. Epub 2012 Oct 25. PubMed PMID: 23136568; PubMed Central PMCID: PMC3490118.
[82] Sabaliauskaite R, Jarmalaite S, Petroska D, Dasevicius D, Laurinavicius A, Jankevicius F, Lazutka JR. Combined analysis of TMPRSS2-ERG and TERT for improved prognosis of biochemical recurrence in prostate cancer. Genes Chromosomes Cancer. 2012 Aug;51(8):781-91. doi: 10.1002/gcc.21963. Epub 2012 Apr 16. PubMed PMID: 22505341.
[83] Fernández-Serra A, Rubio L, Calatrava A, Rubio-Briones J, Salgado R, Gil-Benso R, Espinet B, García-Casado Z, López-Guerrero JA. Molecular characterization and clinical impact of TMPRSS2-ERG rearrangement on prostate cancer: comparison between FISH and RT-PCR. Biomed Res Int. 2013;2013:465179. doi: 10.1155/2013/465179. Epub 2013 May 28. PubMed PMID: 23781502; PubMed Central PMCID: PMC3678465.
[84] Lippolis G, Edsjö A, Stenman UH, Bjartell A. A high-density tissue microarray from patients with clinically localized prostate cancer reveals ERG and TATI exclusivity in tumor cells. Prostate Cancer Prostatic Dis. 2013 Jun;16(2):145-50. doi: 10.1038/pcan.2013.7. Epub 2013 Mar 5. PubMed PMID: 23459095; PubMed Central PMCID: PMC3655381.
[85] Mao YJ, Shi WF, Li Q. Relationship between TMPRSS2:ERG fusion and primary and metastatic prostate cancer. Int J Lab Med，Jan 2013，34(1):44-46
[86] Park K, Dalton JT, Narayanan R, Barbieri CE, Hancock ML, Bostwick DG, Steiner MS, Rubin MA. TMPRSS2:ERG gene fusion predicts subsequent detection of prostate cancer in patients with high-grade prostatic intraepithelial neoplasia. J Clin Oncol. 2014 Jan 20;32(3):206-11. doi: 10.1200/JCO.2013.49.8386. Epub 2013 Dec 2. PubMed PMID: 24297949; PubMed Central PMCID: PMC3887478.
[87] Pettersson A, Lis RT, Meisner A, Flavin R, Stack EC, Fiorentino M, Finn S, Graff RE, Penney KL, Rider JR, Nuttall EJ, Martin NE, Sesso HD, Pollak M, Stampfer MJ, Kantoff PW, Giovannucci EL, Loda M, Mucci LA. Modification of the association between obesity and lethal prostate cancer by TMPRSS2:ERG. J Natl Cancer Inst. 2013 Dec 18;105(24):1881-90. doi: 10.1093/jnci/djt332. Epub 2013 Nov 30. Pu…
[90] Yoshimoto M, Ding K, Sweet JM, Ludkovski O, Trottier G, Song KS, Joshua AM, Fleshner NE, Squire JA, Evans AJ. PTEN losses exhibit heterogeneity in multifocal prostatic adenocarcinoma and are associated with higher Gleason grade. Mod Pathol. 2013 Mar;26(3):435-47. doi: 10.1038/modpathol.2012.162. Epub 2012 Sep 28. PubMed PMID: 23018874.
[91] Grupp K, Ospina-Klinck D, Tsourlakis MC, Koop C, Wilczak W, Adam M, Simon R, Sauter G, Izbicki JR, Graefen M, Huland H, Steurer S, Schlomm T, Minner S, Quaas A. NY-ESO-1 expression is tightly linked to TMPRSS2-ERG fusion in prostate cancer. Prostate. 2014 Jul;74(10):1012-22. doi: 10.1002/pros.22816. Epub 2014 May 1. PubMed PMID: 24789172.
[92] GUO Qi，YU Ying-hao. Expression of TMPＲSS2-EＲG fusion gene and EＲG protein and their significance in prostate Cancer. J Clin Exp Pathol 2014 Oct;30(10):1099-103
[93] Leyten GH, Hessels D, Jannink SA, Smit FP, de Jong H, Cornel EB, de Reijke TM, Vergunst H, Kil P, Knipscheer BC, van Oort IM, Mulders PF, Hulsbergen-van de Kaa CA, Schalken JA. Prospective multicentre evaluation of PCA3 and TMPRSS2-ERG gene fusions as diagnostic and predictive urinary biomarkers for prostate cancer. Eur Urol. 2014 Mar;65(3):534-42. doi: 10.1016/j.eururo.2012.11.014. Epub 201…
[94] Qi M, Yang X, Zhang F, Lin T, Sun X, Li Y, Yuan H, Ren Y, Zhang J, Qin X, Han B. ERG rearrangement is associated with prostate cancer-related death in Chinese prostate cancer patients. PLoS One. 2014 Feb 7;9(2):e84959. doi: 10.1371/journal.pone.0084959. eCollection 2014. PubMed PMID: 24516518; PubMed Central PMCID: PMC3917829.
[95] Yoo S, Pettersson A, Jordahl KM, Lis RT, Lindstrom S, Meisner A, Nuttall EJ, Stack EC, Stampfer MJ, Kraft P, Brown M, Loda M, Giovannucci EL, Kantoff PW, Mucci LA. Androgen receptor CAG repeat polymorphism and risk of TMPRSS2:ERG-positive prostate cancer. Cancer Epidemiol Biomarkers Prev. 2014 Oct;23(10):2027-31. doi: 10.1158/1055-9965.EPI-14-0020. Epub 2014 Jun 12. Erratum in: Cancer Epidem…
[96] Egbers L, Luedeke M, Rinckleb A, Kolb S, Wright JL, Maier C, Neuhouser ML, Stanford JL. Obesity and Prostate Cancer Risk According to Tumor TMPRSS2:ERG Gene Fusion Status. Am J Epidemiol. 2015 May 1;181(9):706-13. doi: 10.1093/aje/kwu344. Epub 2015 Apr 7. PubMed PMID: 25852077; PubMed Central PMCID: PMC4408951.
[97] Graff RE, Pettersson A, Lis RT, DuPre N, Jordahl KM, Nuttall E, Rider JR, Fiorentino M, Sesso HD, Kenfield SA, Loda M, Giovannucci EL, Rosner B, Nguyen PL, Sweeney CJ, Mucci LA; Transdisciplinary Prostate Cancer Partnership ToPCaP. The TMPRSS2:ERG fusion and response to androgen deprivation therapy for prostate cancer. Prostate. 2015 Jun 15;75(9):897-906. doi: 10.1002/pros.22973. Epub 2015 M…
[98] Hernández S, Font-Tello A, Juanpere N, de Muga S, Lorenzo M, Salido M, Fumadó L, Serrano L, Cecchini L, Serrano S, Lloreta J. Concurrent TMPRSS2-ERG and SLC45A3-ERG rearrangements plus PTEN loss are not found in low grade prostate cancer and define an aggressive tumor subset. Prostate. 2016 Jun;76(9):854-65. doi: 10.1002/pros.23176. Epub 2016 Mar 9. PubMed PMID: 26959281.
[99] Jiang H, Mao X, Huang X, Zhao J, Wang L, Xu J, Zhang H, Lu Y, Yu Y. TMPRSS2:ERG fusion gene occurs less frequently in Chinese patients with prostate cancer. Tumour Biol. 2016 Sep;37(9):12397-12402. Epub 2016 Jun 20. Erratum in: Tumour Biol. 2016 Oct;37(10 ):14331. PubMed PMID: 27320318.
[100] Krstanoski Z, Vokac NK, Zagorac A, Pospihalj B, Munda M, Dzeroski S, Golouh R. TMPRSS2:ERG gene aberrations may provide insight into pT stage in prostate cancer. BMC Urol. 2016 Jul 4;16(1):35. doi: 10.1186/s12894-016-0160-8. PubMed PMID: 27377958; PubMed Central PMCID: PMC4932765.
[101] Penney KL, Pettersson A, Shui IM, Graff RE, Kraft P, Lis RT, Sesso HD, Loda M, Mucci LA. Association of Prostate Cancer Risk Variants with TMPRSS2:ERG Status: Evidence for Distinct Molecular Subtypes. Cancer Epidemiol Biomarkers Prev. 2016 May;25(5):745-9. doi: 10.1158/1055-9965.EPI-15-1078. Epub 2016 Mar 3. PubMed PMID: 26941365; PubMed Central PMCID: PMC4873420.
[102] Tao Jing, Zhang Haojie, Xiao Li, Sheng Lu, Qian Weiqing, Sun Zhongquan. TMPRSS2-ERG fusion gene in a cohort of chinese prostatectomy patients and its relevence with clinicopathologic characters and prognosis for endocrine therapy. Chinese J of Andrology 2016, 30(12):16-20
[103] Wright JL, Chéry L, Holt S, Lin DW, Luedeke M, Rinckleb AE, Maier C, Stanford JL. Aspirin and NSAID use in association with molecular subtypes of prostate cancer defined by TMPRSS2:ERG fusion status. Prostate Cancer Prostatic Dis. 2016 Mar;19(1):53-6. doi: 10.1038/pcan.2015.49. Epub 2015 Oct 27. PubMed PMID: 26503111; PubMed Central PMCID: PMC4942258.
[104] Geybels MS, McCloskey KD, Mills IG, Stanford JL. Calcium Channel Blocker Use and Risk of Prostate Cancer by TMPRSS2:ERG Gene Fusion Status. Prostate. 2017 Feb;77(3):282-290. doi: 10.1002/pros.23267. Epub 2016 Oct 18. PubMed PMID: 27753122; PubMed Central PMCID: PMC5668682.
[105] Graff RE, Judson G, Ahearn TU, Fiorentino M, Loda M, Giovannucci EL, Mucci LA, Pettersson A. Circulating Antioxidant Levels and Risk of Prostate Cancer by TMPRSS2:ERG. Prostate. 2017 May;77(6):647-653. doi: 10.1002/pros.23312. Epub 2017 Jan 19. PubMed PMID: 28102015; PubMed Central PMCID: PMC5354965.
[106] Li YJ，Zhang CL，Yang YL，Yin XL, Gao JX．Du X. The Expression Of TMPRSS2一ERG，P504S，P63，3413-E12 in human Prostate cancer and their clinical Significance. J Yanan University(Med Sci),2017 Jun, 15(2):22-24
[107] Navaei AH, Walter BA, Moreno V, Pack SD, Pinto P, Merino MJ. Correlation between ERG Fusion Protein and Androgen Receptor Expression by Immunohistochemistry in Prostate, Possible Role in Diagnosis and Therapy. J Cancer. 2017 Aug 5;8(13):2604-2613. doi: 10.7150/jca.16751. eCollection 2017. PubMed PMID: 28900498; PubMed Central PMCID: PMC5595090.
